# Supplementary material for: Effectiveness and Safety of Acupuncture for the Treatment of Alzheimer's Disease: A Systematic Review and Meta-Analysis
Source: Front Aging Neurosci. 2020 May 6;12:98. doi: 10.3389/fnagi.2020.00098 (PMC7218057; doi:10.3389/fnagi.2020.00098)
Supplement: Supplementary file 1 [file Data_Sheet_1.XLS]

## Sheet: Figure 3
study	n1	Mean1	SD1	n2	Mean2	SD2	duration
Lin, 2016a	30	3.4	4.54	30	1.4	4.52	1
Sun, 2013	35	7.4	1.87	35	5.1	1.77	1	1 short term
Zhu, 2010b	20	1.85	0.94	20	3.27	1.83	1
Zhu, 2010c	20	1.85	0.94	20	2.07	0.86	1
Zhao, 2007	16	4.25	4.73	16	2.63	5.41	1
Jiang,2004	24	4.2	2.29	20	5	2.51	1
Li, 2002a	37	2.2	1.91	14	2.6	1.61	1
Li, 2002c	37	2.2	1.91	18	1.8	2.36	1
Feng, 2019	17	1.18	6.2	16	0.81	7.53	2	2 medium term
Jiang, 2018b	20	2.41	0.82	20	3.58	1.27	2
Jiang, 2018c	20	2.41	0.82	20	2.36	0.91	2
Jia, 2017	35	2.77	3.96	36	1.03	3.65	2
Lin, 2016a	30	16	7.12	30	7.6	4.45	2
Wang, 2015	36	6	3.74	36	2.03	4.22	2
Lin, 2014	18	2.94	1.33	18	2.79	1.62	2
Yan, 2014	20	6.6	1.8	20	4.3	1.5	2
Jia, 2010	25	5.36	5.62	26	0.51	4.06	2
Li, 2009a	20	3.9	2.66	20	4.8	2.82	2
Liu, 2008	40	3.7	3.77	40	3.86	3.35	2
Luo, 2006	48	2.87	3.19	48	1.41	2.85	2
Dong, 2002	11	3.18	1.78	10	4.2	2.35	2

## Sheet: Figure 4, Figure 5
study	n1	Mean1	SD1	n2	Mean2	SD2	duration
Feng, 2019	17	1.18	6.2	16	0.81	7.53	2	2 medium term
Jiang, 2018b	20	2.41	0.82	20	3.58	1.27	2
Jiang, 2018c	20	2.41	0.82	20	2.36	0.91	2
Jia, 2017	35	2.77	3.96	36	1.03	3.65	2
Lin, 2016a	30	16	7.12	30	7.6	4.45	2
Wang, 2015	36	6	3.74	36	2.03	4.22	2
Lin, 2014	18	2.94	1.33	18	2.79	1.62	2
Yan, 2014	20	6.6	1.8	20	4.3	1.5	2
Jia, 2010	25	5.36	5.62	26	0.51	4.06	2
Li, 2009a	20	3.9	2.66	20	4.8	2.82	2
Liu, 2008	40	3.7	3.77	40	3.86	3.35	2
Luo, 2006	48	2.87	3.19	48	1.41	2.85	2
Dong, 2002	11	3.18	1.78	10	4.2	2.35	2

## Sheet: Figure 6
study	n1	Mean1	SD1	n2	Mean2	SD2	duration
Peng, 2017	25	5.73	6.43	25	2.2	4.99	1	1 short term
Guan,2017	30	9.3	1.69	30	6.4	1.48	1
Lin,2016b	30	2.8	4.47	30	1.4	4.52	1
Wang, 2014	27	3.4	4.35	28	4.5	7.33	1
Yin, 2013	30	0.64	4.1	30	0.53	5.1	1
Zhu, 2010a	20	3.98	1.65	20	2.07	0.86	1
Li, 2002b	35	4.1	2.7	18	1.8	2.36	1
Jiang, 2018a	20	3.44	1.1	20	2.36	0.91	2	2 medium term
Chen,2018	48	6.92	4.06	48	2.98	3.45	2
Lin,2016b	30	16.2	5.41	30	7.6	4.45	2
Wei, 2016	33	5.73	6.43	33	2.2	4.99	2
Li, 2014	40	13.86	5.72	40	2.04	5.85	2
Yin, 2013	30	3.84	3.76	30	2.43	4.89	2
Li, 2009b	20	6.1	2.88	20	4.8	2.82	2

## Sheet: Figure 7
study	n1	Mean1	SD1	n2	Mean2	SD2	duration
Jia, 2017	35	-4.23	9.82	36	-2.78	9.11	2	2 medium term
Lin 2016a	30	-5.6	4.54	30	-3.6	4.55	2
Lin, 2014	18	-15	6	18	-9.02	5.55	2
Li, 2009a	20	-5.8	6.36	20	-4.7	5.7	2

## Sheet: Figure 8
study	n1	Mean1	SD1	n2	Mean2	SD2	duration
Wang,2014	27	-3.9	6.736	28	-2	7.176	1	1 short term
Guan,2017	30	-14.65	6.11	30	-10.5	7.22	1
Lin,2016b	30	-3.7	4.69	30	-2.5	4.33	1
Lin,2016b	30	-10.1	4.64	30	-3.6	4.55	2	2 medium term
Li,2009b	20	-6.4	6.824	20	-4.7	5.703	2

## Sheet: Figure 9
study	n1	Mean1	SD1	n2	Mean2	SD2	duration
Liu, 2008	40	4.81	3.38	40	4.49	3.66	1	1 short term
Zhao, 2007	16	4.35	4.1	16	3.47	5.3	1
Li, 2002a	37	3.36	2.22	14	4.8	1.38	1
Li, 2002c	37	3.36	2.22	18	1.99	3.12	1
Ouyang,1999	16	4.31	1.28	14	4.82	1.39	1

## Sheet: Figure 10
study	n1	Mean1	SD1	n2	Mean2	SD2	duration
Peng, 2017	25	5.52	6.65	25	1.39	6.34	1	1 short term
Li, 2002b	35	3.63	2.95	18	1.99	3.12	1

## Sheet: Figure 11
study	n1	Mean1	SD1	n2	Mean2	SD2	duration
Sun, 2013	35	-5.1	5.38	35	-2.6	5.78	1	1 short term
Zhao, 2007	16	-19.59	10.8	16	-13.24	7.33	1
Li, 2002a	37	-2.5	4	14	-3.9	2.41	1
Li, 2002c	37	-2.5	4	18	-2.5	4	1
Ouyang,1999	16	-3.38	0.67	14	-3.64	0.72	1
Jiang, 2018b	20	-3.4	4.07	20	-6.32	4.08	2	2 medium term
Jiang, 2018c	20	-3.4	4.07	20	-4.07	4.02	2
Jia, 2017	35	-3.86	12.43	36	-2.16	10.73	2
Lin, 2014	18	-2.78	8.82	18	-1.3	9.43	2
Jia, 2010	25	-5.19	20.6	26	-3.63	16.04	2
Dong, 2002	11	-5.55	5.24	10	-6.03	3.62	2

## Sheet: Figure 12 
study	n1	Mean1	SD1	n2	Mean2	SD2	duration
Guan, 2017	30	-10.03	7.2	30	-6.66	6.28	1	1 short term
Yin, 2013	30	-0.17	2.72	30	-0.33	2.46	1
Li, 2002b	35	-5	7.27	18	-2.5	4	1
Chen, 2018	48	-9.13	3.08	48	-5.5	3.16	2	2 medium term
Jiang, 2018a	20	-6.57	3.83	20	-4.07	4.02	2
Wei, 2016	33	-4.9	4.07	33	-3.13	4.28	2
Yin, 2013	30	-3.4	2.69	30	-2.7	2.27	2

## Sheet: Figure 13
study	event1	total1	event2	total2	duration
Feng, 2019	3	17	0	16	2	2 medium
Jia, 2017	2	35	4	36	2
